# Supplementary material for: Monoclonal Human Antibodies That Recognise the Exposed N and C Terminal Regions of the Often-Overlooked SARS-CoV-2 ORF3a Transmembrane Protein
Source: Viruses. 2021 Nov 2;13(11):2201. doi: 10.3390/v13112201 (PMC8624585; doi:10.3390/v13112201)
Supplement: Supplementary file 1 [file viruses-13-02201-s001.zip]

Archive with 1 entries (1 files):
- viruses-1414897-supplementary.pdf
